# Supplementary material for: Factors underlying the neurofunctional domains of the Addictions Neuroclinical Assessment assessed by a standardized neurocognitive battery
Source: Transl Psychiatry. 2024 Jul 2;14:271. doi: 10.1038/s41398-024-02987-9 (PMC11219746; doi:10.1038/s41398-024-02987-9)
Supplement: Supplementary file 1 — Supplemental Tables [file 41398_2024_2987_MOESM1_ESM.xlsx]

## Sheet: Table S1 Descriptives
Table S2 Descriptives and Correlations of ANA Assessments
	AAT	IAT	APT - Demand Intensity	APT - Demand Elasticity - lg(Alpha)	SRE - First Five	SRE - Heaviest	OCDS - Item 1	OCDS - Item 11	OCDS - Item 13	ADS - Item 18	PACS	PVSAT-C - Total Correct	PVSAT-C - Quit during level 3	Cyberball ratings	EEfRT	SHAPS	CD-RISC-25	ECR-R - Attachment-related Anxiety	ECR-R - Attachment-related Avoidance	PANAS - Positive Affect	PANAS - Negative Affect	TAS-20	ISSB	MADRS	STAI	BPAQ - Physical	BPAQ - Verbal	BPAQ - Anger	BPAQ - Hostility	NEO - Neuroticism	NEO - Openness	NEO - Conscientiousness	NEO - Extraversion	NEO - Agreeableness	SSRT - Probability of responding in Stop Trials	SSRT - Covert stop signal reaction time	Digit Span - Backwards	Jumping to Conclusion Beads Task	TMT	Manikin	CPT - Hits	CPT - False Alarms	MCQ - Lack of cognitive confidence	MCQ - Positive beliefs about worry	MCQ - Cognitive self-consciousness	MCQ - Negative beliefs about uncontrollability and danger	MCQ - Need to control thoughts	MAIA - Noticing	MAIA - Not distracting
AAT	--
IAT	-0.0365273	--
APT - Demand Intensity	0.0681764	.328**	--
APT - Demand Elasticity - lg(Alpha)	-0.0265786	-.195**	-.504**	--
SRE - First Five	-0.0349357	0.0979166	.323**	-0.122769	--
SRE - Heaviest	0.00271905	.167**	.550**	-.304**	.410**	--
OCDS - Item 1	-0.0630763	.291**	.543**	-.444**	.209**	.413**	--
OCDS - Item 11	-0.0251075	.230**	.534**	-.485**	.188**	.461**	.716**	--
OCDS - Item 13	-0.0400586	.282**	.533**	-.463**	.226**	.477**	.726**	.780**	--
ADS - Item 18	-0.0332409	.234**	.485**	-.358**	.215**	.423**	.671**	.645**	.691**	--
PACS	0.0900456	.232**	.385**	-.301**	0.0895236	.187**	.448**	.419**	.382**	.343**	--
PVSAT-C - Total Correct	.266**	-0.0680563	-0.0658365	-.147*	-.178**	-0.0905191	-0.0970717	-0.0852746	-0.083699	-.149*	0.092133	--
PVSAT-C - Quit during level 3	-.146*	0.0659586	0.100675	0.0578115	0.0113288	0.0952111	.163**	.120*	.159**	.126*	-0.0339631	-.330**	--
Cyberball ratings	0.0725769	0.0841666	0.0803588	-0.0649302	0.0194293	0.0709093	0.0663821	.160**	.151**	.122*	.226**	-0.0817836	0.032055	--
EEfRT	-0.0509452	0.053316	.116*	0.0585514	0.0788907	0.0712953	0.0406156	0.0867318	0.0517344	0.0956257	0.0660684	-.356**	.174**	-0.0128585	--
SHAPS	0.0623613	.117*	.201**	-0.0087935	0.0603468	0.0714742	.160**	0.0970798	0.0960134	0.095012	.122*	-0.0571226	0.0432523	0.0939788	0.0292475	--
CD-RISC-25	-0.0602249	-0.112389	-.311**	.254**	-0.0749147	-0.102435	-.362**	-.414**	-.409**	-.323**	-.377**	0.00886447	0.0810759	-.289**	0.0234941	-.212**	--
ECR-R - Attachment-related Anxiety	.153*	0.109837	.206**	-0.100522	.141*	0.086745	.200**	.240**	.229**	.187**	.275**	0.0424764	-0.125028	.409**	-0.0235232	.171*	-.390**	--
ECR-R - Attachment-related Avoidance	0.0312537	0.0659601	0.129498	-0.00944239	0.0936926	.192**	.218**	.157*	.203**	.233**	0.130856	-.143*	0.0881293	0.109129	0.105548	.248**	-.261**	.442**	--
PANAS - Positive Affect	-0.101901	0.0584422	-0.0147218	0.0932506	0.0791284	0.0826413	-0.0356916	-0.0615666	-0.0630395	0.0499652	-.174**	-0.101549	0.00799732	-.181**	.177**	-.157**	.425**	-0.078363	-.179**	--
PANAS - Negative Affect	0.0605583	.146*	.192**	-0.0849025	0.0566213	0.0952947	.192**	.287**	.249**	.201**	.219**	-0.086107	-0.0298568	.582**	-0.0614086	.163**	-.303**	.388**	0.0948023	-.164**	--
TAS-20	0.0161188	.158**	.328**	-.191**	.168**	.253**	.375**	.364**	.332**	.360**	.299**	-0.0682522	-0.00137899	.340**	0.0175203	.321**	-.431**	.458**	.343**	-.159**	.438**	--
ISSB	-0.0181309	0.105061	0.0825521	-.133*	0.0429486	0.0865388	.191**	.207**	.180**	.158**	0.0875458	-0.0195351	0.0143081	.157**	-0.0584997	-0.0775638	-0.039697	-0.0823187	-.203**	0.102015	.137*	0.0785705	--
MADRS	0.00690421	.229**	.482**	-.390**	.207**	.342**	.549**	.662**	.624**	.564**	.316**	-0.0859029	0.0454759	.322**	0.0699234	0.11257	-.496**	.348**	.266**	-0.0601645	.451**	.402**	.210**	--
STAI	0.0274848	.188**	.493**	-.422**	.199**	.367**	.577**	.727**	.661**	.589**	.421**	-0.0438683	0.0447412	.406**	0.0483129	.151**	-.643**	.477**	.339**	-.238**	.427**	.580**	.201**	.762**	--
BPAQ - Physical	-0.0513559	.199**	.374**	-.145*	.277**	.362**	.244**	.290**	.286**	.332**	0.084366	-.254**	.216**	.159**	0.105139	.194**	-.132*	.176**	.179**	0.0139994	.213**	.381**	-0.0281048	.250**	.330**	--
BPAQ - Verbal	0.0770837	0.108014	.272**	-.191**	.184**	.238**	.195**	.274**	.254**	.214**	.209**	-0.0329432	0.0774069	.211**	0.0496315	.126*	-.151**	.237**	0.120637	-0.0467975	.241**	.309**	0.00714729	.248**	.365**	.531**	--
BPAQ - Anger	0.0342724	.131*	.339**	-.239**	.247**	.272**	.312**	.398**	.356**	.368**	.188**	-.151*	.152**	.304**	0.0284382	.158**	-.288**	.321**	.154*	-0.0178884	.320**	.465**	0.0772103	.387**	.550**	.661**	.646**	--
BPAQ - Hostility	0.0540105	.177**	.386**	-.202**	.187**	.247**	.372**	.461**	.446**	.438**	.304**	-0.0449051	.139*	.381**	0.0628694	.154**	-.439**	.524**	.286**	-0.101093	.392**	.516**	0.0637107	.485**	.680**	.461**	.575**	.673**	--
NEO - Neuroticism	-0.00420246	.149*	.385**	-.248**	.142*	.255**	.431**	.498**	.439**	.399**	.307**	-0.105008	0.0590397	.430**	0.0210494	.150*	-.561**	.520**	.343**	-.187**	.447**	.576**	.193**	.554**	.727**	.267**	.225**	.479**	.652**	--
NEO - Openness	0.0724419	-0.0428403	-.120*	0.0416728	-.246**	-.172**	-0.0975845	-0.0642774	-0.0324807	-.148*	0.0365328	.238**	-0.0305986	-0.0129857	-.139*	-.188**	0.110026	-0.0268327	-0.114552	-0.0236667	0.02503	-.315**	0.0818252	-0.109485	-0.0882837	-.243**	-0.0222602	-.149*	-0.0784134	-0.010689	--
NEO - Conscientiousness	-0.0917007	-.156**	-.258**	.293**	-0.0511818	-.184**	-.346**	-.407**	-.429**	-.304**	-.316**	-0.0333357	0.0428741	-.179**	0.0982014	-.125*	.513**	-0.117141	-0.114155	.270**	-.197**	-.348**	-.123*	-.389**	-.479**	-.126*	-.243**	-.264**	-.260**	-.270**	0.111142	--
NEO - Extraversion	0.0256947	0.0602712	0.0469023	-0.0931089	-0.020569	0.116676	-0.0392723	0.0361142	0.0401283	0.0354816	-0.0073081	-0.0384949	0.0144363	-0.0115473	-0.0301686	-0.115943	.267**	-0.0456099	-.234**	.174**	0.0773647	-0.0861538	.206**	-0.00113176	-0.0946029	0.049156	0.0516622	0.0549652	-0.111305	-.147*	-0.0711951	-0.0566625	--
NEO - Agreeableness	-3.7829e-05	0.0205471	-.174**	.204**	-.161**	-.163**	-.193**	-.211**	-.191**	-.212**	-.136*	0.045684	-0.102874	-0.104187	0.0244612	-0.104576	0.0855665	-.155*	-.281**	.122*	-0.103008	-.248**	0.0368745	-.144*	-.247**	-.497**	-.513**	-.462**	-.338**	-.161**	.247**	.124*	0.0586013	--
SSRT - Probability of responding in Stop Trials	-.121*	-0.0716198	-.136*	.183**	-0.0218345	-0.0770357	-0.045417	-0.0242835	-0.0605723	-0.037921	-0.0871047	-.201**	.168**	0.0445522	.135*	0.026162	-0.014439	-0.0833034	0.040377	-0.035981	-0.00839422	0.0593502	0.0420724	-0.0995279	0.00722186	-0.00658121	-0.0171835	0.0679479	0.034957	0.0810387	-0.107643	0.0541023	0.0309182	-0.0153497	--
SSRT - Covert stop signal reaction time	-.176**	-0.0319651	-0.0559425	0.0551019	0.0363279	0.0142728	0.0376624	0.0495093	0.0324309	0.0853998	-0.0293119	-.317**	.183**	0.0201081	.169**	0.0476894	-0.107785	-0.126132	0.0741334	0.00316214	-0.0231284	0.0924492	0.0697808	0.021421	0.0787807	0.0476183	-0.0192527	0.0689195	0.0163434	0.116217	-.150*	-0.024683	0.0180805	-0.0175757	.672**	--
Digit Span - Backwards	.233**	-.121*	-0.0728445	-0.0940309	-.125*	-0.0494348	-0.11321	-0.110973	-0.0844929	-.141*	0.039357	.528**	-.241**	0.0252156	-.251**	-0.0855429	-0.00159397	0.0468	-.134*	-0.0884934	-0.0292064	-.153**	-0.0807293	-0.11272	-0.0713189	-.241**	-0.0449739	-.125*	-0.0367672	-.150*	.185**	-0.0724603	0.109576	0.111784	-.191**	-.240**	--
Jumping to Conclusion Beads Task	.144*	-0.0761632	-0.0676739	0.0441874	-0.0979422	-0.0221445	-.147*	-0.0760894	-.148*	-0.0825902	-0.0788307	0.0808649	-.155**	.135*	-0.0824242	0.00333276	-0.0529097	0.0528065	-0.0297599	-.127*	0.0943833	.134*	0.061107	-0.0314552	0.0516209	0.0302387	0.0534665	-0.0300184	0.0429152	-0.000364982	0.0214114	-0.033026	0.0187953	0.0568783	-0.0478323	-0.0357165	0.0591209	--
TMT	-.240**	0.0567682	0.0148487	0.0568426	.166**	0.0900832	0.0831867	0.0502656	0.0529428	0.0830856	-0.0989361	-.466**	.213**	0.0013118	0.0736118	0.00607062	0.0184603	-0.0976403	0.0754926	.130*	-0.0189031	0.0251964	0.0654726	0.0309129	-0.0090127	.126*	-0.00099199	0.0494917	0.00720094	0.0546003	-.206**	0.0270797	0.0226893	0.0388523	0.107458	.232**	-.373**	-0.0899346	--
Manikin	.120*	-0.0785926	-0.000114247	-0.0959826	-.123*	-.147*	-0.082399	-0.074818	-0.0839441	-0.0553537	0.000551597	.412**	-.216**	0.0105618	-.156**	-.140*	0.0373127	-0.050079	-.242**	-0.0626922	0.0101188	-0.0925596	-0.00634751	-0.085699	-0.0358212	-.121*	-0.0418869	-0.0938381	-0.0935978	-0.0601895	.206**	-0.00702167	-0.0412969	-0.0336033	-.310**	-.265**	.357**	0.0888515	-.329**	--
CPT - Hits	.266**	0.0637752	0.0916375	-.140*	-0.0396867	0.073642	5.7825e-05	0.0305181	0.0811468	-0.0122425	.123*	.478**	-.129*	0.0603652	-0.100376	-0.0902655	-0.0571586	0.117527	0.0192864	-0.0267681	0.0159846	0.0559367	-0.0950596	0.0628463	0.0971182	-0.0552598	0.00273338	-0.0602288	0.0535837	0.0119331	0.108249	-0.0739775	-.129*	0.0563702	-.208**	-.292**	.386**	0.0863778	-.438**	.313**	--
CPT - False Alarms	-.168**	0.0931488	.126*	0.088963	0.0548341	.177**	0.00458721	0.0768838	0.0948451	0.0745943	-0.0464844	-.350**	0.0994609	.116*	.115*	.135*	0.00343846	0.0158342	.156*	0.109944	0.0863063	0.0799313	-0.0310443	.122*	0.077983	.196**	0.0319804	0.0909171	0.0663059	0.0873707	-.199**	0.0463293	0.015512	-0.0669711	0.0533915	0.0332127	-.311**	0.0321357	.237**	-.217**	-0.0329918	--
MCQ - Lack of cognitive confidence	0.0919098	.155**	.188**	-0.106294	0.0388023	0.0956963	.176**	.246**	.287**	.201**	.180**	0.0187206	-0.107731	.257**	-0.0204812	.154**	-.374**	.351**	.203**	-.146*	.352**	.452**	0.0804476	.327**	.413**	.138*	.152**	.271**	.342**	.367**	-0.0918377	-.366**	-0.04976	-0.04972	-0.0181283	-0.0036053	0.00647149	0.0651249	-0.0755039	-.127*	0.0513836	0.00737801	--
MCQ - Positive beliefs about worry	0.0830827	0.0242703	0.0865777	-0.102856	-0.0124117	-0.0575122	0.0482436	0.0319908	0.0407092	0.0192419	.218**	0.0758299	-0.0673071	.172**	-0.0272308	0.0060026	-0.102956	.376**	.160*	0.00112161	0.0991494	.200**	.124*	0.0190778	.160**	-0.00507903	0.00564168	0.0745245	.228**	.285**	0.0769777	0.0860921	0.0028419	-0.105762	-0.0319784	-0.0199071	0.093747	-0.0413157	-.122*	-0.0126681	0.0299881	0.00101905	.196**	--
MCQ - Cognitive self-consciousness	0.106587	0.0425423	0.0534051	-0.0424319	0.0452891	0.0247941	0.042877	0.0599766	0.0400667	0.00259484	.164**	.171**	-0.0561184	.139*	0.0631043	-0.0450938	0.102981	.189**	0.00276084	.223**	0.0736485	-0.0443606	.152**	0.101895	0.0487225	-0.100174	0.0431733	-0.0168908	0.112937	0.0959184	.205**	.170**	-0.0392166	0.020946	-0.0585468	-0.0804643	0.0305911	-.120*	-0.0707939	0.011858	0.0824203	-0.0253542	0.0732028	.241**	--
MCQ - Negative beliefs about uncontrollability and danger	.142*	.148*	.262**	-.189**	0.0804577	.120*	.279**	.370**	.335**	.313**	.249**	-0.0167329	-0.0691516	.417**	0.0370025	.183**	-.406**	.506**	.254**	-0.0271218	.443**	.485**	.258**	.483**	.600**	.165**	.189**	.401**	.519**	.619**	-0.0264479	-.196**	-0.0480993	-0.0838239	0.0226865	0.0646724	-0.0502487	0.0297191	-0.0240431	-0.0561244	0.047742	0.0688882	.473**	.299**	.259**	--
MCQ - Need to control thoughts	-0.0179544	0.0877583	0.0774156	0.0299937	0.0546875	0.0375753	0.007379	0.0309805	0.00267461	0.0775719	0.0419722	-0.0621519	-0.0879221	.169**	0.113022	0.0104774	-0.0404151	.333**	.211**	.175**	.174**	.258**	0.0217187	0.0999208	.163**	.160**	0.0636495	.213**	.272**	.243**	-0.0641882	0.0851078	-0.0531973	-0.0545089	0.0241795	0.0772699	-0.065667	0.000497786	0.0186072	0.0421151	-0.0470057	0.0248356	.267**	.335**	.396**	.438**	--
MAIA - Noticing	0.00895483	-0.0654231	0.0794858	-0.0827396	-0.013374	0.045324	0.0722816	0.112615	0.0530077	0.0777314	0.057047	-0.0891878	0.0393267	0.0641514	0.0746464	-.165**	0.0995337	-0.000632286	-0.0863086	.139*	0.081939	-0.0592862	.166**	0.0728909	0.0589771	-0.021937	.124*	0.0396671	0.0936565	0.0376859	.139*	0.035331	0.0544967	0.0325018	-0.0272655	-0.0197168	0.0245913	-0.0224926	0.032248	0.00953097	-0.101548	-0.0702714	.115*	0.0745555	.335**	.178**	.255**	--
MAIA - Not distracting	-0.0917414	-0.112159	-.171**	.189**	-0.0384169	-.135*	-.229**	-.227**	-.195**	-.180**	-.233**	-0.0864271	0.00981644	-.288**	0.0707554	-.164**	0.109066	-.384**	-.237**	0.0692394	-.259**	-.398**	-.135*	-.244**	-.339**	-.116*	-.177**	-.230**	-.242**	-.303**	0.0625322	.189**	-0.041529	0.113557	-0.0628981	-0.0365904	-0.00380871	-0.0416899	0.0705439	-0.0562153	-0.102802	0.0320657	-.256**	-.162**	-.146*	-.362**	-.206**	-0.100965	--
MAIA - Not worrying	-0.0662634	-0.0603878	-.152**	0.0338086	-.122*	-0.090835	-0.0758047	-.212**	-0.0994262	-.128*	-.146*	0.0601587	0.0590017	-.179**	0.0513312	-0.024116	.233**	-.275**	-.146*	.119*	-.256**	-.341**	-0.108556	-.212**	-.311**	-.168**	-.162**	-.249**	-.377**	-.374**	0.0341173	.161**	0.00117257	0.0823176	-0.00881481	-0.0121358	0.0366633	-.126*	0.00967216	0.0374712	0.025111	-0.00154039	-.295**	-.193**	-0.0187948	-.330**	-.236**	-.198**	0.0769585
MAIA - Attention regulation	-0.0563788	-0.0819864	-.142*	0.0175805	-0.012483	-0.0214092	-.153**	-.196**	-.197**	-.159**	-0.0516794	0.0311478	-0.000335513	-0.100975	0.0759573	-.154**	.410**	-.255**	-.222**	.263**	-0.107893	-.316**	0.00312237	-.220**	-.335**	-.147*	-0.0529075	-.200**	-.216**	-.325**	.162**	.275**	-0.0389313	.197**	-0.0303106	-0.0746623	0.0474589	-0.0493739	0.0301836	0.0448564	0.00111264	-0.0602872	-.227**	-0.0660952	.337**	-.163**	.115*	.450**	0.0942666
MAIA - Emotional awareness	0.00981261	-0.0475615	0.0635097	-0.0742641	.150*	0.110302	0.0607882	0.0806925	0.0650039	0.0887569	-0.042589	-0.0595393	-0.0173932	-0.0380688	0.107771	-0.0649571	0.105891	0.0309228	-0.0767804	.195**	0.0489725	0.0236089	0.106316	0.0945587	0.0378273	-0.00358987	0.0808826	0.0742495	.164**	0.0924984	0.0755289	0.112889	0.0416668	0.0995726	0.00934312	-0.0430084	-0.0467906	-0.0711049	0.0876805	-0.0643804	-0.0342534	-0.0102357	0.0809529	0.0633363	.319**	.253**	.269**	.564**	-0.0659347
MAIA - Self-regulation	-0.112979	-0.0336815	-.164**	0.115783	0.0416939	-0.0345075	-.169**	-.177**	-.170**	-.120*	-.187**	-0.0411674	0.0658365	-.149*	0.0975898	-.199**	.429**	-.223**	-.173*	.321**	-.152**	-.290**	0.0447934	-.162**	-.301**	-.149*	-0.0645301	-.216**	-.195**	-.283**	.214**	.276**	0.0487603	.261**	0.0179069	-0.0072945	-0.067764	-0.0588196	0.0965498	-0.0586229	-0.0402882	0.00313553	-0.0821216	-0.0419753	.292**	-.127*	0.0979052	.417**	0.0751875
MAIA - Body listening	-.121*	-0.0820778	-0.110612	0.0778139	.124*	-0.0265697	-0.0996284	-0.0585697	-0.0762496	-0.0406466	-0.0932381	-.153**	-0.00021178	0.0092838	.160**	-.126*	.278**	0.0393719	-0.0497053	.236**	-0.026844	-.122*	0.0845255	-0.0489933	-.134*	-0.0562462	-0.0136382	-0.0770843	-0.022357	-0.0394256	.142*	.238**	.128*	.160**	0.00106606	0.0272304	-0.0828782	-0.0429142	.129*	-0.0684277	-.120*	0.0198781	-0.0369256	.130*	.322**	0.0596661	.252**	.489**	0.0329403
MAIA - Trusting	-.162**	-0.102308	-.185**	.148*	0.0846977	-0.0721683	-.259**	-.263**	-.256**	-.182**	-.259**	-0.105426	0.0831512	-.209**	.119*	-.244**	.529**	-.293**	-.229**	.367**	-.266**	-.365**	-0.032997	-.310**	-.436**	-0.0595286	-0.0260776	-.173**	-.277**	-.432**	0.100856	.313**	.135*	0.0875238	-0.086932	-0.0923693	0.00951444	-0.110981	0.0933967	-0.0221102	-0.0895105	-0.00117076	-.234**	-0.0180027	.187**	-.262**	0.0804867	.269**	.189**
BIS - Attentional	-0.0260083	.217**	.487**	-.313**	.182**	.358**	.476**	.609**	.573**	.479**	.414**	-0.0449749	0.0757443	.334**	-0.0143291	.178**	-.487**	.454**	.287**	-.161**	.399**	.561**	0.0705542	.575**	.765**	.405**	.425**	.580**	.637**	.583**	-0.073018	-.479**	0.0726204	-.282**	0.0290159	0.0667412	-0.0661706	0.0195929	-0.00677811	-0.0680109	0.0844072	0.0924647	.477**	.174**	0.0540404	.518**	.229**	0.0344123	-.346**
BIS - Motor	0.0173398	0.106461	.317**	-.249**	.145*	.210**	.313**	.411**	.428**	.412**	.331**	-0.0320275	0.0303288	.255**	-0.0420739	0.0933786	-.312**	.397**	.143*	0.029997	.314**	.418**	.118*	.462**	.527**	.354**	.438**	.511**	.516**	.382**	-0.0611319	-.453**	.247**	-.250**	0.0181213	0.0240248	-0.00859711	0.00897438	-0.0383674	0.0128141	0.0767763	0.0183657	.322**	0.0692036	0.0244845	.354**	.161**	0.0571925	-.288**
BIS - Nonplanning	0.00613721	.245**	.418**	-.293**	.178**	.257**	.474**	.557**	.537**	.493**	.326**	-.210**	.124*	.305**	.126*	.236**	-.572**	.335**	.234**	-.227**	.294**	.506**	0.0538932	.544**	.666**	.433**	.402**	.504**	.561**	.494**	-.283**	-.623**	0.0672374	-.241**	0.0800958	.133*	-.130*	0.0392738	0.0989946	-.145*	-0.00584722	0.090584	.382**	-0.0280388	-.130*	.371**	0.0850501	-0.0175221	-.229**
UPPSP - Negative Urgency	0.012141	.233**	.454**	-.390**	.180**	.350**	.561**	.648**	.596**	.508**	.346**	-0.0856072	.126*	.325**	-0.013278	.160**	-.498**	.424**	.211**	-.131*	.374**	.558**	.264**	.647**	.781**	.414**	.438**	.616**	.615**	.694**	-.143*	-.558**	.123*	-.336**	0.0254325	0.0709522	-.117*	0.0528031	0.0715676	-0.0442969	0.0179641	0.0760455	.363**	0.0825131	0.0143486	.504**	.128*	0.0279092	-.352**
UPPSP - Lack of Premeditation	0.0828084	0.0704248	.253**	-.313**	-0.00608158	.149*	.345**	.399**	.406**	.276**	.276**	0.0260309	-0.00741876	.188**	-.155**	.159**	-.356**	.209**	0.131994	-.251**	.311**	.344**	0.0909572	.388**	.468**	.198**	.292**	.416**	.277**	.330**	-0.0121574	-.596**	.211**	-.246**	-0.0241404	-0.0023776	0.0370459	-0.0176748	-0.0419147	0.0534768	0.0475911	-0.00924612	.283**	-0.0812918	-.159**	.213**	-0.092985	-0.0620298	-.188**
UPPSP - Lack of Perseverance	0.0360701	.119*	.225**	-.269**	0.0198897	.122*	.351**	.385**	.373**	.283**	.379**	0.0698139	0.00107217	.212**	-.129*	.172**	-.516**	.263**	.220**	-.305**	.269**	.386**	0.0959944	.373**	.542**	.157**	.256**	.375**	.413**	.423**	-0.0386438	-.700**	-0.048188	-.175**	0.00500454	0.0106362	0.0439031	-0.0328305	-0.0440947	0.0203795	0.0717996	-0.04081	.389**	0.0291941	-0.0568088	.252**	-0.0107804	-0.0644441	-.128*
UPPSP - Sensation Seeking	0.0460527	0.00203864	.145*	-.224**	0.0205125	.147*	0.0390256	0.0704839	.126*	0.0136619	.135*	.188**	-0.0209057	0.000213074	-0.109058	-0.0455339	0.0738552	0.0268025	0.011337	0.0293903	0.0937194	0.113101	0.0397204	0.0575528	0.0689709	.215**	.208**	.115*	0.109576	-0.0316008	.148*	-.163**	.183**	-.229**	-.146*	-.153**	.173**	-0.00618354	-.201**	0.0515391	.167**	0.047458	0.0915326	.124*	0.0605776	-0.00604116	-0.0260877	0.0072663	-.117*
UPPSP - Positive Urgency	-0.0363318	.251**	.385**	-.240**	.233**	.357**	.445**	.494**	.505**	.480**	.289**	-.150*	.119*	.273**	0.0187956	.173**	-.335**	.326**	.252**	-0.0284495	.320**	.567**	.162**	.522**	.621**	.424**	.445**	.543**	.573**	.566**	-.169**	-.480**	0.104713	-.305**	0.0371905	0.0789785	-.151**	0.0393575	0.089375	-0.0984023	-0.00227132	.146*	.304**	.133*	0.031113	.416**	.165**	0.0427637	-.288**
Delay Discounting - ln(k)	-0.0247634	0.0311708	0.11171	0.050613	.129*	.123*	0.0527797	0.0806024	0.0465148	.117*	0.115587	-.194**	0.0635762	0.0825338	0.106366	.188**	-.147*	0.0638737	0.123441	0.0357768	0.111663	.204**	0.0292687	0.0935848	.124*	.318**	.133*	.208**	.169**	.164**	-0.0973599	-0.106755	0.0161216	-.161**	-0.0101687	0.0507694	-.131*	.190**	0.0410641	-.147*	-0.0709204	.148*	0.0882926	-0.0107053	-0.075511	.125*	0.000286961	0.0533815	0.00309259
N	295	298	296	236	291	284	299	299	299	296	275	295	295	297	298	297	297	222	222	296	296	296	296	299	299	295	295	295	295	286	286	286	286	286	296	296	295	296	296	297	295	295	297	297	297	297	297	297	297
% missing data	0.0166667	0.00666667	0.0133333		0.03	0.0533333	0.00333333	0.00333333	0.00333333	0.0133333	0.0833333	0.0166667	0.0166667	0.01	0.00666667	0.01	0.01			0.0133333	0.0133333	0.0133333	0.0133333	0.00333333	0.00333333	0.0166667	0.0166667	0.0166667	0.0166667	0.0466667	0.0466667	0.0466667	0.0466667	0.0466667	0.0133333	0.0133333	0.0166667	0.0133333	0.0133333	0.01	0.0166667	0.0166667	0.01	0.01	0.01	0.01	0.01	0.01	0.01
Mean	0.756822	0.107765	8.87838	-2.79378	4.94691	10.2063	1.44147	1.47157	1.62876	0.408784	5.82455	157.251	0.142373	1.65455	0.200158	0.804714	72.1684	2.94545	2.94595	31.2703	14.0372	44.4257	102.25	11.2709	41.9498	18.078	13.2475	14.9153	19.1288	53.1739	52.7924	47.3619	50.5115	48.1205	50.8968	250.992	5.15254	3.88514	183481	0.817603	0.829944	0.233051	10.0741	9.27273	16.4242	12.0539	11.9226	3.39141	2.31874
Standard Deviation	0.223684	0.618603	7.11971	0.50637	3.65368	8.29616	1.33578	1.32921	1.43517	0.492442	5.6117	84.2233	0.350026	1.00881	0.206939	1.60938	14.0438	1.44413	1.29251	9.0607	5.52731	11.7202	28.8877	11.3834	14.6908	7.65347	4.28291	5.99004	7.58828	12.3245	11.0898	11.9934	11.1276	10.75	18.6648	85.4372	1.59946	5.10901	156725	0.186143	0.174151	0.162967	3.88447	3.52161	3.70288	4.62555	3.74491	1.04975	1.03766
Median	0.838	0.1079	7	-2.8379	4.25	8.25	1	1	1	0	3	150	0	1.2	0.1176	0	73	2.7222	2.8888	32	12	43	100.5	8	41	16	13	14	18	52	52	46.93	51	48	45.6521	231.692	5	2	140145	0.890625	0.866667	0.178571	9	8	17	12	11	3.5	2.3333
Skewness	-1.646	-0.032	0.988	0.494	3.219	3.108	0.522	0.329	0.295	0.373	1.644	0.457	2.057	2.13	1.333	3.782	-0.36	0.617	0.531	-0.067	2.321	0.324	0.232	0.896	0.321	1.041	0.427	0.736	0.555	0.261	0.244	0.136	-0.001	0.115	1.816	1.075	0.417	3.649	4.619	-1.17	-1.52	0.833	1.212	1.259	-0.151	0.663	0.576	-0.485	0.402
Kurtosis	2.022	-0.599	0.565	1.674	19.206	17.751	-0.924	-1.166	-1.319	-1.874	2.584	-0.386	2.248	4.516	1.906	20.865	0.138	0.537	-0.264	-0.589	6.344	-0.56	-0.416	0.035	-0.896	0.488	-0.306	-0.112	-0.505	0.135	0.043	0.187	0.125	0.216	2.175	2.239	-0.013	17.935	28.808	0.696	2.48	0.262	1.213	1.35	-0.325	-0.186	-0.139	0.263	-0.137
[truncated: 15 more columns]

## Sheet: Table S2 EFA+CFA Parameters
Incentive Salience										Negative Emotionality												Executive Function
Incentive Salience EFA 2-factor solution				Fit indices of EFA solutions						Negative Emotionality EFA solution						Fit indices of EFA solutions						Executive Function EFA solution							Fit indices of EFA solutions
Indicator	Factor 1	Factor 2			2-factor solution	3-factor solution	4-factor solution	5-factor solution		Indicator	Factor 1	Factor 2	Factor 3	Factor 4			2-factor solution	3-factor solution	4-factor solution	5-factor solution	6-factor solution	Indicator	Factor 1	Factor 2	Factor 3	Factor 4	Factor 5			2-factor solution	3-factor solution	4-factor solution	5-factor solution	6-factor solution	7-factor solution
AAT	-0.091	0.172		Chi Square	79.345*	46.692	35.088	Did not converge		Cyberball Ratings	0.589	0.058	-0.103	0.075		Chi Square	252.165***	183.783***	108.481**	87.43*	Did not converge	SSRT Probability of Responding on Stop Trials	1.617	0.003	0.01	0	-0.01		Chi Square	1103.411***	609.804***	372.012***	309.65**	271.128*	233.151
IAT	0.2	0.222		CFI	0.987	0.998	0.998			Negative Affect	0.939	0.021	0.031	-0.013		CFI	0.86	0.91	0.968	0.975		SSRT Stop Signal Reaction Time	0.354	-0.349	-0.059	0.004	0.032		CFI	0.532	0.813	0.94	0.963	0.972	0.982
SRE First Five	0.005	0.413		TLI	0.981	0.996	0.996			Neuroticism	0.092	0.676	-0.135	0.114		TLI	0.815	0.861	0.941	0.945		CPT D-Prime	-0.017	0.673	0.013	0.053	0.013		TLI	0.453	0.761	0.917	0.944	0.954	0.966
SRE Heaviest	<0.001	0.923		RMSEA	0.058	0.027	0.025			CPRS Depression	0.095	0.772	0.133	-0.037		RMSEA	0.098	0.085	0.056	0.054		Digit Span Max Length	-0.009	0.641	-0.001	-0.014	-0.024		RMSEA	0.09	0.059	0.035	0.029	0.026	0.022
HPT Intensity	0.457	0.467		SRMR	0.049	0.039	0.033			STAIT Anxiety	0.001	0.878	-0.027	0.107		SRMR	0.062	0.052	0.036	0.027		Manikin % Correct	-0.104	0.508	0	-0.008	-0.034		SRMR	0.09	0.056	0.037	0.032	0.029	0.026
HPT Elasticity	-0.57	-0.03		* p < .05, ** p < .01, *** p < .001						CDRS	0.029	-0.597	0.562	0.036		* p < .05, ** p < .01, *** p < .001						TMT Combined Trail Time	-0.051	-0.777	0.064	0.011	-0.062		* p < .05, ** p < .01, *** p < .001
PACS Mean	0.537	-0.045								Hostility	-0.021	0.609	0.009	0.439								MAIA Noticing	-0.01	0.041	0.593	0.097	0.254
ADS 18	0.758	0.244								Anger	0.008	0.283	0.064	0.725								MAIA Not Distracting	-0.046	-0.131	-0.003	-0.282	-0.287
OCDS1	0.73	0.288								Agreeableness	0.004	0.105	-0.006	-0.671								MAIA Not Worrying	-0.003	0.035	-0.01	-0.211	-0.339
OCDS 11	0.889	-0.006								Physical Aggression	-0.032	-0.04	-0.04	0.854								MAIA Attention Regulation	0.012	0.109	0.707	-0.191	-0.027
OCDS 13	0.85	0.13								Verbal Aggression	0.067	0.085	0.064	0.658								MAIA Emotional Awareness	0.026	-0.022	0.659	0.11	0.273
CPRS Depression	0.791	-0.034								TAS20 Alexithymia	0.093	0.35	-0.125	0.42								MAIA Self-regulation	0.015	-0.012	0.831	-0.084	-0.045
STAI Anxiety	0.801	-0.062								Positive Affect	-0.085	0.021	0.584	0.026								MAIA Body Listening	-0.014	-0.093	0.73	0.005	0.161
Boldface indicates factor loadings > 0.35										SHAPS	0.087	0.018	-0.312	0.302								MAIA Trusting	-0.027	-0.04	0.587	-0.254	-0.088
										Extraversion	0.231	-0.187	0.442	0.02								MCQ Lack of Cognitive Confidence	-0.021	0.044	-0.037	0.333	0.375
Incentive Salience CFA solution										EEfRT Proportion Hard Trials	-0.047	0.265	0.284	-0.142								MCQ Positive Beliefs About Worry	-0.008	0.113	-0.045	-0.058	0.493
Indicators	Estimate (SE)	p		Fit indices						PVSAT	-0.152	0.01	0.173	0.333								MCQ Cognitive Self-conscious	-0.011	0.165	0.354	-0.049	0.433
Alcohol Motivation				Chi Square(40)	61.154	<.0001				Boldface indicates factor loadings > 0.35												MCQ Negative Beliefs About Danger	-0.005	-0.018	-0.029	0.332	0.643
ADS Item #1	0.77 (0.03)	<0.001		CFI	0.987																	MCQ Need to Control Thoughts	0	-0.031	0.15	-0.003	0.625
OCDS Item #1	0.82 (0.02)	<0.001		TLI	0.981					Negative Emotionality CFA solution				Fit indices								BIS Attentional Impulsivity	-0.002	-0.03	-0.022	0.743	0.183
OCDS Item #11	0.88 (0.02)	<0.001		RMSEA	0.04					Indicators	Estimate (SE)	p		Chi Square(68)	141.678	<.0001						BIS Motor Impulsivity	0.013	0.025	0.056	0.731	0.021
OCDS Item #13	0.88 (0.02)	<0.001		SRMR	0.023					Internalizing				CFI	0.958							BIS Nonplanning Impulsivity	0.004	-0.206	-0.048	0.787	-0.052
STAIT Anxiety	0.77 (0.03)	<0.001								Cyberball Mood Ratings	0.47 (0.06)	<0.001		TLI	0.944							UPPS-P Negative Urgency	-0.006	-0.102	0.013	0.879	0.044
MADRS Depression	0.72 (0.03)	<0.001								PANAS Negative Affect	0.51 (0.05)	<0.001		RMSEA	0.06							UPPS-P Lack of Premeditation	-0.011	0.104	-0.015	0.808	-0.288
PACS Craving	0.48 (0.05)	<0.001								MADRS Depression	0.65 (0.04)	<0.001		SRMR	0.041							UPPS-P Lack of Perseverance	0.008	0.109	-0.048	0.758	-0.172
Demand Intensity	0.39 (0.08)	<0.001								STAIT Anxiety	0.89 (0.02)	<0.001										UPPS-P Sensation Seeking	-0.045	0.281	0.129	0.248	-0.08
Demand Elasticity	-0.55 (0.05)	<0.001								TAS20 Alexithymia	0.67 (0.04)	<0.001										UPPS-P Positive Urgency	0.008	-0.15	0.087	0.776	0.044
Alcohol Sensitivity										CDRS Resilience	-0.40 (0.11)	<0.001										Delay Discounting (ln K)	-0.037	-0.216	-0.08	0.13	0.038
Demand Intensity	0.40 (0.08)	<0.001								NEO Neuroticism	0.83 (0.02)	<0.001										Boldface indicates factor loadings > 0.35
SRE First Five	0.48 (0.06)	<0.001								BPAQ Hostility	0.58 (0.05)	<0.001
SRE Heaviest	0.87 (0.06)	<0.001								BPAQ Anger	0.26 (0.06)	<0.001										Executive Function CFA solution
Correlations										Externalizing												Indicators	Estimate (SE)	p		Fit indices
Demand Intensity WITH Demand Elasticity	-0.29 (0.07)	<0.001								NEO Agreeableness	-0.60 (0.05)	<0.001										Inhibitory Control				Chi Square(68)	453.704	<.0001
MADRS Depression WITH STAIT Anxiety	0.47 (0.05)	<0.001								BPAQ Physical Aggression	0.75 (0.04)	<0.001										SSRT Probability of Responding on Stop Trials	0.68 (0.07)	<0.001		CFI	0.926
										BPAQ Verbal Aggression	0.77 (0.03)	<0.001										SSRT Stop Signal Reaction Time	0.99 (0.08)	<0.001		TLI	0.913
										BPAQ Anger	0.72 (0.05)	<0.001										Working Memory				RMSEA	0.056
										BPAQ Hostility	0.38 (0.05)	<0.001										CPT D-prime	0.69 (0.04)	<0.001		SRMR	0.063
										Resilience												Digit Span Max Length	0.66 (0.04)	<0.001
										CDRS Resilience	0.64 (0.12)	<0.001										Manikin % Correct	0.55 (0.05)	<0.001
										PANAS Positive Affect	0.52 (0.08)	<0.001										TMT Combined Trail Time	-0.74 (0.04)	<0.001
										NEO Extraversion	0.39 (0.07)	<0.001										Interoception
										Correlations												MAIA Noticing	0.64 (0.06)	<0.001
										PANAS Negative Affect WITH Cyberball Mood Ratings	0.42 (0.09)	<0.001										MAIA Attention Regulation	0.78 (0.04)	<0.001
										PANAS Negative Affect WITH MADRS Depression	0.21 (0.05)	<0.001										MAIA Emotional Awareness	0.71 (0.06)	<0.001
										MADRS Depression WITH STAIT Anxiety	0.53 (0.06)	<0.001										MAIA Self-regulation	0.84 (0.03)	<0.001
																						MAIA Body Listening	0.79 (0.04)	<0.001
																						MAIA Trusting	0.70 (0.04)	<0.001
																						MCQ Cognitive Self-Conscious	0.46 (0.06)	<0.001
																						MCQ Need to Control Thoughts	0.29 (0.07)	<0.001
																						Rumination
																						MAIA Noticing	0.42 (0.06)	<0.001
																						MAIA Body Listening	0.30 (0.05)	<0.001
																						MAIA Emotional Awareness	0.48 (0.06)	<0.001
																						MCQ Positive Beliefs About Worry	0.36 (0.07)	<0.001
																						MCQ Cognitive Self Conscious	0.41 (0.06)	<0.001
																						MCQ Negative Beliefs About Uncontrollability and Danger	0.83 (0.04)	<0.001
																						MCQ Need to Control Thoughts	0.59 (0.06)	<0.001
																						Impulsivity
																						BIS Attentional Impulsivity	0.83 (0.03)	<0.001
																						BIS Motor Impulsivity	0.73 (0.03)	<0.001
																						BIS Nonplanning Impulsivity	0.82 (0.02)	<0.001
																						UPPS-P Negative Urgency	0.87 (0.02)	<0.001
																						UPPS-P Lack of Premeditation	0.67 (0.04)	<0.001
																						UPPS-P Lack of Perseverance	0.68 (0.03	<0.001
																						UPPS-P Positive Urgency	0.73 (0.03)	<0.001
																						Correlations
																						UPPS-P Lack of Perseverance WITH UPPS-P Lack of Premeditation	0.41 (0.06)	<0.001
																						UPPS-P Negative Urgency WITH UPPS-P Positive Urgency	0.45 (0.07)	<0.001

## Sheet: Table S3 Full Model Parameters
	Estimate	S.E.	P-Value
Executive Function
Inhibitory Control
SSRT Stop Signal Reaction Time	0.724	0.094	<0.001
SSRT Probability of responding on Stop trials	0.929	0.105	<0.001
Working Memory
CPT D-prime	0.688	0.043	<0.001
Cigit Span Max Length	0.663	0.042	<0.001
Manikin % correct	0.554	0.05	<0.001
TMT Combined Trail Time	-0.739	0.039	<0.001
Interoception
MAIA Noticing	0.6	0.057	<0.001
MAIA Attention Regulation	0.768	0.046	<0.001
MAIA Emotional Awareness	0.677	0.056	<0.001
MAIA Self-regulation	0.843	0.025	<0.001
MAIA Body Listening	0.777	0.043	<0.001
MAIA Trusting	0.72	0.035	<0.001
MCQ Cognitive Self-conscious	0.464	0.057	<0.001
MCQ Need to Control Thoughts	0.293	0.066	<0.001
Rumination
MAIA Noticing	0.379	0.053	<0.001
MCQ Positive Beliefs About Worry	0.379	0.067	<0.001
MCQ Cognitive Self-conscious	0.414	0.058	<0.001
MCQ Negative Beliefs About Unctrollability and Danger	0.863	0.028	<0.001
MCQ Need to Control Thoughts	0.575	0.061	<0.001
MAIA Emotional Awareness	0.455	0.059	<0.001
MCQ Lack of Cognitive Confidence	0.548	0.062	<0.001
MAIA Body Listening	0.3	0.053	<0.001
Impulsivity
BIS Attentional Impulsivity	0.835	0.021	<0.001
BIS Motor Impulsivity	0.707	0.034	<0.001
BIS Nonplanning Impulsivity	0.806	0.024	<0.001
UPPSP Negative Urgency	0.894	0.016	<0.001
UPPSP Lack of Premeditation	0.632	0.04	<0.001
UPPSP Lack of Preseverance	0.651	0.034	<0.001
UPPSP Positive Urgency	0.752	0.031	<0.001
Incentive Salience
Alcohol motivation
OCDS_Q1	0.816	0.032	<0.001
OCDS_Q11	0.885	0.019	<0.001
OCDS_Q13	0.879	0.02	<0.001
ADS_Q18	0.765	0.026	<0.001
HPT Demand Elasticity	-0.547	0.04	<0.001
PACS Craving	0.48	0.048	<0.001
HPT Demand Intensity	0.367	0.089	<0.001
MADRS Depression	0.506	0.057	<0.001
STAIT Anxiety	0.379	0.046	<0.001
Alcohol Insensitivity
HPT Demand Intensity	0.425	0.104	<0.001
SRE First Five	0.495	0.054	<0.001
SRE Heaviest	0.84	0.074	<0.001
Negative Emotionality
Internalizing
Cyberball Mood Ratings	0.483	0.061	<0.001
PANAS Negative Affect	0.522	0.056	<0.001
MADRS Depression	0.337	0.06	<0.001
STAIT Anxiety	0.637	0.042	<0.001
BPAQ Hostility	0.565	0.05	<0.001
CDRS Resilience	-0.496	0.084	<0.001
NEO Neuroticism	0.823	0.021	<0.001
TAS20 Alexithymia	0.688	0.035	<0.001
BPAQ Anger	0.272	0.056	<0.001
Externalizing
NEO Agreeableness	-0.593	0.047	<0.001
BPAQ Physical Aggression	0.76	0.038	<0.001
BPAQ Verbal Aggression	0.773	0.035	<0.001
BPAQ Anger	0.714	0.045	<0.001
BPAQ Hostility	0.388	0.054	<0.001
Resilience
CDRS Resilience	0.512	0.118	<0.001
PANAS Positive Affect	0.602	0.071	<0.001
NEO Extraversion	0.341	0.086	<0.001
Correlations
Resilience WITH
Inhibitory Control	-0.044	0.08	0.582
Working Memory	-0.105	0.088	0.235
Interoception	0.581	0.072	<0.001
Rumination	-0.101	0.111	0.363
Impulsivity	-0.246	0.12	0.04
Alcohol Motivation	-0.212	0.124	0.088
Alcohol Sensitivity	0.094	0.111	0.397
Internalizing	-0.385	0.097	<0.001
Externalizing	0.098	0.093	0.292
Negative Urgency WITH
Positive Urgency	0.389	0.068	<0.001
MAIA Emotional Awareness WITH
MAIA Noticing	0.23	0.076	0.002
Lack of Premeditation WITH
Lack of Preseverance	0.443	0.058	<0.001
HPT Demand Intensity WITH
HPT Demand Elasticity	-0.296	0.063	<0.001
MADRS Depression WITH
STAIT Anxiety	0.31	0.065	<0.001
PANAS Negative Affect	0.221	0.058	<0.001
PANAS Negative Affect
Cyberball Mood Ratings	0.406	0.09	<0.001

## Sheet: Table S4 Fscores Corr Matrix
		(1)	(2)	(3)	(4)	(5)	(6)	(7)	(8)	(9)	(10)
Executive Functioning	Inhibitory Control (1)
	Working Memory (2)	0.445
	Interoception (3)	0.063	-0.105
	Rumination (4)	-0.079	-0.001	-0.239
	Impulsivity (5)	-0.069	-0.077	-0.432	0.713
Incentive Salience	Alcohol Motivation (6)	-0.043	-0.137	-0.272	0.508	0.812
	Alcohol Insensitivity (7)	0.02	-0.182	-0.1	0.317	0.575	0.718
Negative Emotionality	Internalizing (8)	-0.079	0.017	-0.447	0.872	0.888	0.621	0.4
	Externalizing (9)	-0.01	-0.158	-0.193	0.348	0.664	0.425	0.558	0.491
	Resilience (10)	0.078	-0.065	0.738	-0.694	-0.783	-0.639	-0.286	-0.865	-0.244
Partial correlations controlling for age, sex, race. Boldface indicates significance at p < .05

## Sheet: Table S5 Demographic Associatio
Predictor	Executive Function											Incentive Salience					Negative Emotionality
	Inhibitory Control		Working Memory		Interoception		Rumination		Impulsivity			Alcohol Motivation		Alcohol Insensitivity			Internalizing		Externalizing		Resilience
	Est. (SE)	p	Est. (SE)	p	Est. (SE)	p	Est. (SE)	p	Est. (SE)	p		Est. (SE)	p	Est. (SE)	p		Est. (SE)	p	Est. (SE)	p	Est. (SE)	p
Age	-0.22 (0.06)	<0.001	-0.58 (0.04)	<0.001	0.15 (0.06)	0.015	-0.12 (0.07)	0.07	0.00 (0.06)	0.983		0.13 (0.05)	0.016	0.01 (0.07)	0.902		-0.11 (0.06)	0.058	-0.06 (0.06)	0.375	0.06 (0.07)	0.381
Sex (1=female)	-0.09 (0.07)	0.093	0.07 (0.06)	0.245	-0.08 (0.06)	0.195	0.13 (0.07)	0.037	0.05 (0.06)	0.37		-0.09 (0.05)	0.085	-0.27 (0.08)	<0.001		0.08 (0.06)	0.195	-0.04 (0.07)	0.552	-0.23 (0.06)	<0.001
Race (1=non-White)	-0.22 (0.07)	<0.001	-0.39 (0.05)	<0.001	0.06 (0.06)	0.458	0.09 (0.06)	0.17	-0.08 (0.06)	0.182		-0.14 (0.05)	0.012	-0.01 (0.07)	0.885		-0.09 (0.06)	0.147	0.21 (0.06)	0.001	0.18 (0.07)	0.016
Family History Density	0.00 (0.05)	0.995	-0.11 (0.05)	0.052	-0.08 (0.06)	0.182	0.19 (0.07)	0.003	0.31 (0.06)	<0.001		0.43 (0.05)	<0.001	0.31 (0.08)	<0.001		0.19 (0.07)	0.003	0.22 (0.06)	0.001	-0.17 (0.07)	0.014
